# Supplementary material for: Size- and Time-Dependent Effects of Polyethylene Microplastics on Soil Nematode Communities: A 360-Day Field Experiment
Source: Toxics. 2026 Jan 29;14(2):127. doi: 10.3390/toxics14020127 (PMC12944334; doi:10.3390/toxics14020127)
Supplement: Supplementary file 1 [file toxics-14-00127-s001.zip]

Archive with 1 entries (1 files):
- toxics-4106333-supplementary.pdf
